# Supplementary material for: Hepatitis E Virus in the Role of an Emerging Food-Borne Pathogen
Source: Microorganisms. 2025 Apr 12;13(4):885. doi: 10.3390/microorganisms13040885 (PMC12029509; doi:10.3390/microorganisms13040885)
Supplement: Supplementary file 1 [file microorganisms-13-00885-s001.zip]

Archive with 1 entries (1 files):
- microorganisms-3551914-supplementary.pdf
